# Supplementary material for: Comparative Gastrointestinal Digestion Dynamics of Air-Dried and Freeze-Dried Yak Jerky: Insights from a Dynamic In Vitro Human Stomach–Intestine (DHSI-IV) System
Source: Foods. 2025 Jun 13;14(12):2086. doi: 10.3390/foods14122086 (PMC12192123; doi:10.3390/foods14122086)
Supplement: Supplementary file 1 [file foods-14-02086-s001.zip]

Archive with 1 entries (1 files):
- foods-3668321-supplementary.pdf
